# Supplementary material for: Catcalls: exotic cats discriminate the voices of familiar caregivers
Source: PeerJ. 2024 Feb 15;12:e16904. doi: 10.7717/peerj.16904 (PMC10874594; doi:10.7717/peerj.16904)
Supplement: Supplemental Information 1 [file peerj-12-16904-s001.csv]

Subfamily	Sex	Rear_Style	NA_UF1	NA_UF2	NA_UF3	NA_UF4	NA_MF	NP_UF1	NP_UF2	NP_UF3	NP_UF4	NP_MF
1	1	0	4	3	1	1	4	1	3	2	1	4
1	0	0	4	1	1	1	3	1	1	1	4	4
1	1	1	4	4	1	4	4	4	3	1	3	4
1	1	1	1	4	1	1	1	3	1	4	4	4
1	0	1	1	3	1	3	4	1	1	1	4	4
0	0	1	1	3	2	1	2	1	0	0	0	0
1	1	0	1	1	1	1	1	1	1	1	1	1
1	0	0	1	1	1	1	1	1	1	1	1	1
1	0	0	0	0	1	1	4	1	1	1	0	4
1	0	0	1	1	1	1	1	2	0	0	4	3
0	1	0	4	1	1	1	3	4	3	1	4	4
0	0	1	1	3	1	1	1	4	1	3	1	1
1	1	0	1	2	1	1	3	3	4	2	1	4
1	0	0	1	0	1	1	4	1	2	1	1	1
0	0	1	0	0	0	0	1	0	0	1	0	2
0	1	0	0	0	0	0	3	0	0	1	0	2
0	1	1	4	1	1	1	4	1	1	0	0	0
0	0	0	2	0	1	1	4	1	0	1	1	3
1	0	0	4	1	1	1	4	1	2	4	1	1
1	0	0	1	4	1	1	4	1	0	3	1	3
0	1	0	1	1	1	1	2	1	1	1	3	1
0	1	1	2	1	1	1	3	1	1	1	1	1
1	0	0	1	1	1	1	2	1	1	1	1	4
1	0	0	1	1	1	1	4	1	1	1	1	4
