# Supplementary material for: Catcalls: exotic cats discriminate the voices of familiar caregivers
Source: PeerJ. 2024 Feb 15;12:e16904. doi: 10.7717/peerj.16904 (PMC10874594; doi:10.7717/peerj.16904)
Supplement: Supplemental Information 2 [file peerj-12-16904-s002.csv]

Code for Study One
UF	Unfamiliar		UP	Unfamiliar Name Present				FA = averaged across MF and LF
MF	Most familiar		LP	Least Familiar Name Present
LF	least familiar		MP	Most Familiar Name Present
NA	name absent		UA	Unfamiliar Name Absent
NP	name present		LA	Least Familiar Name Absent
			MA	Most Familiar Name Absent
Codes for Study Two
Subfamily	0 = Pantherinae, 1 = Felinae
Sex	0 = male, 1 = female
Rearing	0 = hand-reared, 1 = mother-reared
