# Supplementary material for: Catcalls: exotic cats discriminate the voices of familiar caregivers
Source: PeerJ. 2024 Feb 15;12:e16904. doi: 10.7717/peerj.16904 (PMC10874594; doi:10.7717/peerj.16904)
Supplement: Supplemental Information 3 [file peerj-12-16904-s003.csv]

Subfamily	Sex	Rear_Style	NA_UF1	NA_UF2	NA_UF3	NA_UF4	NA_MF	NP_UF1	NP_UF2	NP_UF3	NP_UF4	NP_MF
1	1	0	0.006	0.281	2.295	8.363	0.15	6.553	8.991	3.51	3.501	0.506
1	0	0	0.505	3.01	11.261	0.248	1.245	5.75	1.751	0	0.001	0.498
1	1	1	0.001	0.204	0.637	0.485	0.251	0.334	1.336	1.04	15.079	2.021
1	1	1	1.255	1.697	1.073	8.009	2.996	0.754	4.077	31.29	0.998	2
1	0	1	1.55	5.257	3.002	2.771	0.278	0.455	1.494	0.24	0.218	1.267
0	0	1	3.519	2.995	8.47	0.013	2.283	15.001	30	30	30	30
1	1	0	0.801	25.092	8.378	21.928	6.24	8.366	13.233	0.834	2.25	1.267
1	0	0	0.901	2.503	0.334	2.769	1.745	0.067	8.91	9.646	10.207	1.202
1	0	0	30	30	3.1	7.567	0.766	5.834	6.035	27.274	30	23.505
1	0	0	0.1	1.435	2.201	25.284	1.634	2.833	30	30	10.17	3.635
0	1	0	0.05	0.934	24.108	2.069	3.737	27.611	1.251	13.997	11.979	0.451
0	0	1	2.019	8.275	2.185	3.32	1.736	33.951	3.637	1.018	7.591	1.551
1	1	0	1.235	6.29	0.668	23.173	1.234	11.379	2.585	1.535	20.837	1.869
1	0	0	19.402	30	1.234	3.069	30.48	22.264	4.154	14.548	16.016	7.892
0	0	1	30	30	30	30	0.983	30	30	19.37	30	3.187
0	1	0	30	30	30	30	1.833	30	30	22.359	30	2.62
0	1	1	10.41	0.283	1.218	3.87	3.954	13.547	10.994	30	30	30
0	0	0	20.887	30	2.185	16.066	2.319	6.823	30	2.703	11.578	2.085
1	0	0	25.842	14.031	5.138	8.074	0.884	3.887	1.985	5.706	9.125	18.469
1	0	0	5.222	13.38	8.492	6.29	4.822	21.154	30	2.836	19.453	2.252
0	1	0	1.866	9.1	30	12.333	2.166	1.535	7.002	6.002	2.1	1.966
0	1	1	6.968	6.167	27.673	7.135	11.67	7.005	1.635	10.907	3.068	13.076
1	0	0	0.8	1	2.468	18.045	0.967	23.007	0.902	21.915	2.536	7.74
1	0	0	2.169	12.888	2.753	2.419	0.01	12.17	0.001	11.001	19.87	7.635
