# Supplementary material for: Catcalls: exotic cats discriminate the voices of familiar caregivers
Source: PeerJ. 2024 Feb 15;12:e16904. doi: 10.7717/peerj.16904 (PMC10874594; doi:10.7717/peerj.16904)
Supplement: Supplemental Information 4 [file peerj-12-16904-s004.csv]

Subfamily	Sex	Rear_Style	NA_UF1	NA_UF2	NA_UF3	NA_UF4	NA_MF	NP_UF1	NP_UF2	NP_UF3	NP_UF4	NP_MF
1	1	0	6.755	0	6.008	2.89	6.856	2.46	10.026	31.524	.99	1.505
1	0	0	1.501	14.757	1.994	2.004	2.756	8.285	5.758	3.992	4.997	8.764
1	1	1	.75	7.252	1.723	.347	13.169	1.248	4.25	1.444	10.417	9.727
1	1	1	1.494	1.75	.979	4.251	21.282	4.004	.101	.1	14.769	30.028
1	0	1	3.942	3	1.497	4.248	15.003	1.006	6.206	4.508	.005	12.745
0	0	1	6.245	3	7.76	4.007	16.002	6.498	0	0	0	0
1	1	0	6.742	.501	.901	2.006	5.839	12.15	1.333	.947	16.166	1.75
1	0	0	1.169	1.101	.634	.867	1.601	24.583	8.779	1.902	.903	7.043
1	0	0	0	0	5.6	4.633	7.9	13.203	26.671	4.433	0	9.635
1	0	0	1.835	2.6	5.67	.601	30.956	6.202	0	0	19.83	21.537
0	1	0	5.305	15.949	4.588	5.856	2.085	1.602	28.666	16.003	18.021	7.824
0	0	1	1.418	1.718	10.911	21.205	19.452	.088	15.232	8.074	4.754	13.264
1	1	0	2.084	27.06	31.915	6.827	10.911	14.163	5.372	28.645	9.163	28.131
1	0	0	4.638	0	30.632	26.931	2.57	7.736	25.459	15.452	2.768	14.397
0	0	1	0	0	0	0	16.617	0	0	10.63	0	8.308
0	1	0	0	0	0	0	31.132	0	0	7.641	0	27.38
0	1	1	11.645	23.374	10.461	11.795	2.335	.001	3.02	0	0	0
0	0	0	11.879	0	4.771	4.696	6.873	3.654	0	6.873	3.754	19.787
1	0	0	6.439	12.495	3.053	17.768	7.274	11.662	.101	12.428	20.875	2.652
1	0	0	5	8.457	8.074	23.71	6.156	8.846	0	27.164	10.547	3.637
0	1	0	11.267	.133	0	17.667	30.167	.433	3.033	2.133	4.235	10.035
0	1	1	22.303	.133	2.327	6.168	20.17	2.302	4.202	1.835	7.237	15.643
1	0	0	2.369	2.468	.9	2.066	3.635	8.603	29.098	3.537	11.11	11.979
1	0	0	28.57	11.095	4.421	27	2.033	4.5	2.334	4.935	10.122	25.205
