# Supplementary material for: Catcalls: exotic cats discriminate the voices of familiar caregivers
Source: PeerJ. 2024 Feb 15;12:e16904. doi: 10.7717/peerj.16904 (PMC10874594; doi:10.7717/peerj.16904)
Supplement: Supplemental Information 5 [file peerj-12-16904-s005.csv]

Subject	UPLatency	UPDuration	UPIntensity	LPLatency	LPDuration	LPIntensity	FPLatency	FPDuration	FPIntensity	UALatency	UADuration	UAIntensity	LALatency	LADuration	LAIntensity	FALatency	FADuration	FAIntensity
1	180	0	0	82.2825	9.264	1				63.7395	62.16	1	42.608	23.6865	1	67.261	16.22	1
2	180	0	0	61.41	18.4025	1	0.751	19.767	2	12.3875	7.892	2	180	0	0	1	3.503	2
3	159.918	7.75	2	180	0	0	28.011	43.033	2	30.374	97.3305	1	180	0	1	30.496	11.249	1
4	102.7966667	17.001	0.66	76.08	59.23533333	1.66	84.86233333	19.604	2	89.3125	52.6945	2	129.5653333	3.088666667	1	65.99566667	92.3005	1.33
5	111.92	1.491	1	67.26066667	3.332333333	1.33	8.0885	60.5455	1.5	33.97366667	27.188	1.33	143.158	16.1285	0.5	37.798	25.914	1
6	13.2455	32.2765	1	1	27.541	2	85.7445	11.486	1.5	108.2485	71.7515	0.5	158.562	21.438	0.5	59.14266667	120.8573333	1.33
7	180	0	0	14.754	8.296666667	1.33	0.722	14.008	1.33	91.5155	80.584	2	3.026	89.018	1.5	11.2305	13.36	1.33
